# Supplementary material for: Analysis of Complete Mitochondrial Genome of Bohadschia argus (Jaeger, 1833) (Aspidochirotida, Holothuriidae)
Source: Animals (Basel). 2022 Jun 2;12(11):1437. doi: 10.3390/ani12111437 (PMC9179316; doi:10.3390/ani12111437)
Supplement: Supplementary file 1 [file animals-12-01437-s001.zip]

Archive with 1 entries (1 files):
- animals-1721811-supplementary.pdf
